# Supplementary material for: Genome Size of Life Forms of Araceae—A New Piece in the C-Value Puzzle
Source: Plants (Basel). 2022 Jan 27;11(3):334. doi: 10.3390/plants11030334 (PMC8840116; doi:10.3390/plants11030334)
Supplement: Supplementary file 1 [file plants-11-00334-s001.zip]

Archive with 1 entries (1 files):
- plants-1553320-supplementary.pdf
